# Supplementary material for: Chemotoxicity and Associated Risk Factors in Colorectal Cancer: A Systematic Review and Meta-Analysis
Source: Cancers (Basel). 2024 Jul 20;16(14):2597. doi: 10.3390/cancers16142597 (PMC11274507; doi:10.3390/cancers16142597)
Supplement: Supplementary file 1 [file cancers-16-02597-s001.zip]

Archive with 1 entries (1 files):
- cancers-3029769-supplementary.pdf
